# Supplementary material for: 8a, a New Acridine Antiproliferative and Pro-Apoptotic Agent Targeting HDAC1/DNMT1
Source: Int J Mol Sci. 2021 May 24;22(11):5516. doi: 10.3390/ijms22115516 (PMC8197214; doi:10.3390/ijms22115516)
Supplement: Supplementary file 1 [file ijms-22-05516-s001.zip]

Archive with 1 entries (1 files):
- ijms-1204887-supplementary.pdf
